# Supplementary material for: Mapping Consistent Rice (Oryza sativa L.) Yield QTLs under Drought Stress in Target Rainfed Environments
Source: Rice (N Y). 2015 Jul 24;8:25. doi: 10.1186/s12284-015-0053-6 (PMC4513014; doi:10.1186/s12284-015-0053-6)
Supplement: Additional file 2: Table S2. — Trait mean and range values for RILs and parental lines evaluated in TPE during trial 2 and 3. [file 12284_2015_53_MOESM2_ESM.xlsx]

## Sheet: Sheet1
Additional Table 2 . Trait mean and range values for RILs and parental lines evaluated in TPE during trial 2 and 3
Trait	Condition	IR 20	Nootripathu		RI Lines N = 340 ( trial 2) and 330 (other trials)					LSD	Significance
					Mean	Range	SD		H	(α=0.05)	Year (Y)	Genotype	Treatment	G * T	Y * T
												(G)	(T)
PH	Stress	75.8	111.2		95.1	35.2 –142.3	22.76		0.79	0.9507	<.0001	<.0001	0.0498	<.0001	<.0001
Trial 2		70.7	116		95.3	55.3-129.6	15.3		0.32
Trial 3	Control	75.9	115.8		100.1	62.9 – 141.7	22.5		0.98
		97.9	83.8		91.4	54.9-115.4	14.5		0.26
	Stress	4.5	6.7		6	3.0 - 9.7	1.12		0.2	0.1031	<.0001	0.0046	0.0186	<.0001	0.0842
NOT		6.6	8.3		7.5	4.8 -10.4	1		0.09
Trial 2
Trial 3	Control	6		9.2	6	3.6 – 9.2	0.83	0.28
		-		-	7	5.0 - 22.2	1.2	0.03
	Stress	3.7		6.2	4.9	1.0 – 9.7	1.14	0.32		1.9608	<.0001	0.0746	0.0063	0.0028	0.0012
NPT		6.4		8	7.4	4.6 -10.0	1	0.09
Trial 2
Trial 3	Control	5.4		7.7	4.9	2.3 – 7.7	0.95	0.38
		7.3		8	7	4.7-10.7	1	0.02
PL	Stress	19.1		21.3	21.9	15.2 – 28.5	2.38	0.24		0.1575	<.0001	<.0001	0.0072	0.8224	0.533
Trial 2		20.1		20.8	19.9	15.5 - 24.2	1.6	0.09
Trial 3		22.1		22.7	21.8	16.3 – 36.1	2.5	0.48
	Control	24.3		17.8	19.7	13.6 - 25.7	1.9	0.16
SF	Stress	92.1		91.1	87.8	42.3 - 96.6	6.4	0.09		0.3861	-	<.0001	<.0001	0.0335	-
Trial 3	Control	88.6		94.6	92.5	71.6 - 99.3	3.3	0.1
GY	Stress	184.3		289.6	198.2	18.8 – 427.1	70.18	0.54		9.0401	<.0001	<.0001	<.0001	0.3507	<.0001
Trial 2		78.3		251.6	126.7	35.0 – 241.7	42.15	0.19
Trial 3	Control	212.5		327.1	323.2	75.0 – 677.1	100.8	0.63
		125		208	143	53.0 – 283.0	38	0.7
SY	Stress	581.3		700	670.2	233.3 – 1337.5	238.92	0.46		11.51	<.0001	<.0001	<.0001	0.9967	<.0001
Trial 2		600		516.6	391.5	133.3 – 850.0	126.7	0.24
Trial 3	Control	671.9		828.1	929.9	471.9 – 1423.4	178.6	0.68
		563		450	357	100.0 – 875.0	116	0.18
HSW	Stress	1.87		2.4	2.2	1.1 – 3.1	0.32	0.7		0.0178	-	<.0001	<.0001	<.0001	-
Trial 2	Control	1.87		2.5	2.44	1.52 – 3.36	0.26	0.89
PHI	Stress	0.58		0.6	0.74	0.20 – 0.99	0.13	0.57		0.0607	-	0.6493	0.9451	0.592	-
Trial 2	Control	0.6		0.76	0.76	0.09 - 0.95	0.13	0.61
HI	Stress	0.3		0.4	0.3	0.02 – 0.8	0.13	0.68		0.0078	-	<.0001	<.0001	<.0001	-
Trial 2		0.1		0.4	0.3	0.1-0.5	0.08	0.32
Trial 3	Control	0.4		0.4	0.4	0.07 – 0.6	0.1	0.88
		0.2		0.3	0.3	0.2-0.5	0.05	0.09
DFF: Days to 50% flowering; PH: Plant Height (in cm); NOT: Tiller number; NPT: Productive tiller number; PL: Panicle length; SF: Spikelet Fertility (%); GY: Grain yield (in g/m2); SY: Straw yield (in g/m2); HSW: 100 seed weight (g); PHI: Panicle harvest index; HI: Harvest index
