# Supplementary material for: Mapping Consistent Rice (Oryza sativa L.) Yield QTLs under Drought Stress in Target Rainfed Environments
Source: Rice (N Y). 2015 Jul 24;8:25. doi: 10.1186/s12284-015-0053-6 (PMC4513014; doi:10.1186/s12284-015-0053-6)
Supplement: Additional file 5: Table S5 — List of genes identified within QTL identified on chromosme 1 and 4. [file 12284_2015_53_MOESM5_ESM.xlsx]

## Sheet: Sheet1
Additional Table 5. List of genes identified within QTL identified on chromosme 1 and 4
Chr. 1 (RM8085-RM3825)	Chr. 4 (RM5424-RM3042)
LOC_Os01g60270	LOC_Os04g33740
LOC_Os01g60280	LOC_Os04g33760
LOC_Os01g60290	LOC_Os04g33770
LOC_Os01g60309	LOC_Os04g33780
LOC_Os01g60330	LOC_Os04g33790
LOC_Os01g60340	LOC_Os04g33800
LOC_Os01g60350	LOC_Os04g33810
LOC_Os01g60360	LOC_Os04g33820
LOC_Os01g60380	LOC_Os04g33830
LOC_Os01g60389	LOC_Os04g33840
LOC_Os01g60400	LOC_Os04g33860
LOC_Os01g60410	LOC_Os04g33870
LOC_Os01g60420	LOC_Os04g33880
LOC_Os01g60430	LOC_Os04g33885
LOC_Os01g60440	LOC_Os04g33890
LOC_Os01g60450	LOC_Os04g33900
LOC_Os01g60460	LOC_Os04g33910
LOC_Os01g60470	LOC_Os04g33920
LOC_Os01g60480	LOC_Os04g33930
LOC_Os01g60490	LOC_Os04g33940
LOC_Os01g60500	LOC_Os04g33950
LOC_Os01g60510	LOC_Os04g33960
LOC_Os01g60520	LOC_Os04g33970
LOC_Os01g60540	LOC_Os04g33980
LOC_Os01g60549	LOC_Os04g33990
LOC_Os01g60560	LOC_Os04g34000
LOC_Os01g60569	LOC_Os04g34010
LOC_Os01g60580	LOC_Os04g34020
LOC_Os01g60590	LOC_Os04g34030
LOC_Os01g60600	LOC_Os04g34040
LOC_Os01g60610	LOC_Os04g34050
LOC_Os01g60620	LOC_Os04g34060
LOC_Os01g60630	LOC_Os04g34070
LOC_Os01g60640	LOC_Os04g34080
LOC_Os01g60650	LOC_Os04g34090
LOC_Os01g60660	LOC_Os04g34100
LOC_Os01g60670	LOC_Os04g34110
LOC_Os01g60680	LOC_Os04g34120
LOC_Os01g60690	LOC_Os04g34130
LOC_Os01g60700	LOC_Os04g34140
LOC_Os01g60710	LOC_Os04g34150
LOC_Os01g60720	LOC_Os04g34160
LOC_Os01g60730	LOC_Os04g34170
LOC_Os01g60740	LOC_Os04g34180
LOC_Os01g60750	LOC_Os04g34190
LOC_Os01g60760	LOC_Os04g34200
LOC_Os01g60770	LOC_Os04g34220
LOC_Os01g60780	LOC_Os04g34230
LOC_Os01g60790	LOC_Os04g34240
LOC_Os01g60800	LOC_Os04g34250
LOC_Os01g60810	LOC_Os04g34260
LOC_Os01g60820	LOC_Os04g34270
LOC_Os01g60830	LOC_Os04g34280
LOC_Os01g60850	LOC_Os04g34290
LOC_Os01g60860	LOC_Os04g34300
LOC_Os01g60870	LOC_Os04g34320
LOC_Os01g60880	LOC_Os04g34330
LOC_Os01g60890	LOC_Os04g34340
LOC_Os01g60900	LOC_Os04g34350
LOC_Os01g60910	LOC_Os04g34360
LOC_Os01g60920	LOC_Os04g34370
LOC_Os01g60930	LOC_Os04g34380
LOC_Os01g60940	LOC_Os04g34390
LOC_Os01g60960	LOC_Os04g34400
LOC_Os01g60970	LOC_Os04g34410
LOC_Os01g60980	LOC_Os04g34420
LOC_Os01g60990	LOC_Os04g34440
LOC_Os01g61000	LOC_Os04g34450
LOC_Os01g61010	LOC_Os04g34460
LOC_Os01g61020	LOC_Os04g34470
LOC_Os01g61030	LOC_Os04g34480
LOC_Os01g61044	LOC_Os04g34490
LOC_Os01g61060	LOC_Os04g34500
LOC_Os01g61070	LOC_Os04g34510
LOC_Os01g61080	LOC_Os04g34520
LOC_Os01g61090	LOC_Os04g34530
LOC_Os01g61100	LOC_Os04g34540
LOC_Os01g61110	LOC_Os04g34550
LOC_Os01g61120	LOC_Os04g34560
LOC_Os01g61130	LOC_Os04g34570
LOC_Os01g61140	LOC_Os04g34580
LOC_Os01g61150	LOC_Os04g34590
LOC_Os01g61160	LOC_Os04g34600
LOC_Os01g61170	LOC_Os04g34610
LOC_Os01g61180	LOC_Os04g34620
LOC_Os01g61190	LOC_Os04g34630
LOC_Os01g61200	LOC_Os04g34640
LOC_Os01g61210	LOC_Os04g34650
LOC_Os01g61220	LOC_Os04g34670
LOC_Os01g61230	LOC_Os04g34680
LOC_Os01g61240	LOC_Os04g34690
LOC_Os01g61250	LOC_Os04g34699
LOC_Os01g61260	LOC_Os04g34700
LOC_Os01g61270	LOC_Os04g34710
LOC_Os01g61290	LOC_Os04g34720
LOC_Os01g61300	LOC_Os04g34740
LOC_Os01g61310	LOC_Os04g34750
LOC_Os01g61320	LOC_Os04g34760
LOC_Os01g61330	LOC_Os04g34780
LOC_Os01g61335	LOC_Os04g34800
LOC_Os01g61340	LOC_Os04g34810
LOC_Os01g61350	LOC_Os04g34820
LOC_Os01g61360	LOC_Os04g34830
LOC_Os01g61370	LOC_Os04g34840
LOC_Os01g61380	LOC_Os04g34850
LOC_Os01g61390	LOC_Os04g34860
LOC_Os01g61400	LOC_Os04g34870
LOC_Os01g61410	LOC_Os04g34880
LOC_Os01g61420	LOC_Os04g34890
LOC_Os01g61430	LOC_Os04g34900
LOC_Os01g61440	LOC_Os04g34910
LOC_Os01g61450	LOC_Os04g34930
LOC_Os01g61460	LOC_Os04g34940
LOC_Os01g61470	LOC_Os04g34950
LOC_Os01g61480	LOC_Os04g34960
LOC_Os01g61490	LOC_Os04g34970
LOC_Os01g61500	LOC_Os04g34976
LOC_Os01g61510	LOC_Os04g34984
LOC_Os01g61520	LOC_Os04g35000
LOC_Os01g61530	LOC_Os04g35010
LOC_Os01g61540	LOC_Os04g35020
LOC_Os01g61550	LOC_Os04g35030
LOC_Os01g61560	LOC_Os04g35050
LOC_Os01g61570	LOC_Os04g35060
LOC_Os01g61580	LOC_Os04g35070
LOC_Os01g61590	LOC_Os04g35080
LOC_Os01g61610	LOC_Os04g35090
LOC_Os01g61620	LOC_Os04g35100
LOC_Os01g61630	LOC_Os04g35114
LOC_Os01g61640	LOC_Os04g35130
LOC_Os01g61650	LOC_Os04g35140
LOC_Os01g61660	LOC_Os04g35160
LOC_Os01g61670	LOC_Os04g35170
LOC_Os01g61680	LOC_Os04g35180
LOC_Os01g61690	LOC_Os04g35190
LOC_Os01g61700	LOC_Os04g35200
LOC_Os01g61710	LOC_Os04g35210
LOC_Os01g61720	LOC_Os04g35220
LOC_Os01g61730	LOC_Os04g35230
LOC_Os01g61750	LOC_Os04g35240
LOC_Os01g61760	LOC_Os04g35250
LOC_Os01g61780	LOC_Os04g35260
LOC_Os01g61800	LOC_Os04g35270
LOC_Os01g61810	LOC_Os04g35280
LOC_Os01g61814	LOC_Os04g35290
LOC_Os01g61830	LOC_Os04g35300
LOC_Os01g61840	LOC_Os04g35305
LOC_Os01g61860	LOC_Os04g35310
LOC_Os01g61870	LOC_Os04g35320
LOC_Os01g61880	LOC_Os04g35330
LOC_Os01g61890	LOC_Os04g35340
LOC_Os01g61900	LOC_Os04g35370
LOC_Os01g61910	LOC_Os04g35380
LOC_Os01g61920	LOC_Os04g35390
LOC_Os01g61930	LOC_Os04g35410
LOC_Os01g61940	LOC_Os04g35420
LOC_Os01g61950	LOC_Os04g35430
LOC_Os01g61960	LOC_Os04g35440
LOC_Os01g61970	LOC_Os04g35450
LOC_Os01g61980	LOC_Os04g35460
LOC_Os01g61999	LOC_Os04g35470
LOC_Os01g62000	LOC_Os04g35480
LOC_Os01g62010	LOC_Os04g35490
LOC_Os01g62020	LOC_Os04g35500
LOC_Os01g62030	LOC_Os04g35510
LOC_Os01g62040	LOC_Os04g35520
LOC_Os01g62050	LOC_Os04g35530
LOC_Os01g62060	LOC_Os04g35534
LOC_Os01g62070	LOC_Os04g35540
LOC_Os01g62080	LOC_Os04g35550
LOC_Os01g62090	LOC_Os04g35560
LOC_Os01g62100	LOC_Os04g35570
LOC_Os01g62110	LOC_Os04g35580
LOC_Os01g62120	LOC_Os04g35590
LOC_Os01g62130	LOC_Os04g35600
LOC_Os01g62140	LOC_Os04g35610
LOC_Os01g62160	LOC_Os04g35620
LOC_Os01g62170	LOC_Os04g35630
LOC_Os01g62180	LOC_Os04g35640
LOC_Os01g62190	LOC_Os04g35650
LOC_Os01g62200	LOC_Os04g35660
LOC_Os01g62210	LOC_Os04g35670
LOC_Os01g62220	LOC_Os04g35680
LOC_Os01g62230	LOC_Os04g35690
LOC_Os01g62244	LOC_Os04g35700
LOC_Os01g62260	LOC_Os04g35710
LOC_Os01g62280	LOC_Os04g35720
LOC_Os01g62290	LOC_Os04g35730
LOC_Os01g62300	LOC_Os04g35739
LOC_Os01g62310	LOC_Os04g35750
LOC_Os01g62320	LOC_Os04g35760
LOC_Os01g62330	LOC_Os04g35770
LOC_Os01g62340	LOC_Os04g35780
LOC_Os01g62350	LOC_Os04g35790
LOC_Os01g62360	LOC_Os04g35800
LOC_Os01g62370	LOC_Os04g35810
LOC_Os01g62380	LOC_Os04g35820
LOC_Os01g62390	LOC_Os04g35830
LOC_Os01g62400	LOC_Os04g35840
LOC_Os01g62410	LOC_Os04g35860
LOC_Os01g62420	LOC_Os04g35864
LOC_Os01g62430	LOC_Os04g35870
LOC_Os01g62440	LOC_Os04g35880
LOC_Os01g62450	LOC_Os04g35890
LOC_Os01g62460	LOC_Os04g35900
LOC_Os01g62480	LOC_Os04g35910
LOC_Os01g62490	LOC_Os04g35920
LOC_Os01g62500	LOC_Os04g35930
LOC_Os01g62510	LOC_Os04g35940
LOC_Os01g62514	LOC_Os04g35950
LOC_Os01g62520	LOC_Os04g35960
LOC_Os01g62530	LOC_Os04g35970
LOC_Os01g62540	LOC_Os04g35980
LOC_Os01g62550	LOC_Os04g35990
LOC_Os01g62560	LOC_Os04g36000
LOC_Os01g62570	LOC_Os04g36010
LOC_Os01g62584	LOC_Os04g36020
LOC_Os01g62600	LOC_Os04g36030
LOC_Os01g62605	LOC_Os04g36040
LOC_Os01g62610	LOC_Os04g36050
LOC_Os01g62620	LOC_Os04g36054
LOC_Os01g62630	LOC_Os04g36058
LOC_Os01g62640	LOC_Os04g36062
LOC_Os01g62650	LOC_Os04g36070
LOC_Os01g62660	LOC_Os04g36570
LOC_Os01g62670	LOC_Os04g36580
LOC_Os01g62680	LOC_Os04g36590
LOC_Os01g62690	LOC_Os04g36600
LOC_Os01g62700	LOC_Os04g36610
LOC_Os01g62710	LOC_Os04g36620
LOC_Os01g62720	LOC_Os04g36630
LOC_Os01g62730	LOC_Os04g36650
LOC_Os01g62740	LOC_Os04g36660
LOC_Os01g62750	LOC_Os04g36670
LOC_Os01g62760	LOC_Os04g36680
LOC_Os01g62770	LOC_Os04g36690
LOC_Os01g62780	LOC_Os04g36700
LOC_Os01g62790	LOC_Os04g36710
LOC_Os01g62800	LOC_Os04g36720
LOC_Os01g62810	LOC_Os04g36730
LOC_Os01g62820	LOC_Os04g36740
LOC_Os01g62830	LOC_Os04g36750
LOC_Os01g62840	LOC_Os04g36760
LOC_Os01g62850	LOC_Os04g36770
LOC_Os01g62860	LOC_Os04g36780
LOC_Os01g62870	LOC_Os04g36790
LOC_Os01g62880	LOC_Os04g36800
LOC_Os01g62890	LOC_Os04g36810
	LOC_Os04g36820
	LOC_Os04g36830
	LOC_Os04g36840
	LOC_Os04g36850
	LOC_Os04g36859
	LOC_Os04g36880
	LOC_Os04g36890
	LOC_Os04g36900
	LOC_Os04g36910
	LOC_Os04g37410
	LOC_Os04g37420
	LOC_Os04g37430
	LOC_Os04g37440
	LOC_Os04g37450
	LOC_Os04g37460
	LOC_Os04g37470
	LOC_Os04g37480
	LOC_Os04g37490
	LOC_Os04g37500
	LOC_Os04g37510
	LOC_Os04g37520
	LOC_Os04g37530
	LOC_Os04g37540
	LOC_Os04g37550
	LOC_Os04g37560
	LOC_Os04g37570
	LOC_Os04g37580
	LOC_Os04g37590
	LOC_Os04g37600
	LOC_Os04g37619
	LOC_Os04g37630
	LOC_Os04g37640
	LOC_Os04g37650
	LOC_Os04g37660
	LOC_Os04g37670
	LOC_Os04g37680
	LOC_Os04g37690
	LOC_Os04g37700
	LOC_Os04g37710
	LOC_Os04g37720
	LOC_Os04g37730
	LOC_Os04g37740
	LOC_Os04g37750
	LOC_Os04g37760
	LOC_Os04g37770
	LOC_Os04g37790
	LOC_Os04g37800
	LOC_Os04g37810
	LOC_Os04g37820
	LOC_Os04g37830
	LOC_Os04g37840
	LOC_Os04g37850
	LOC_Os04g37860
	LOC_Os04g37870
	LOC_Os04g37880
	LOC_Os04g37890
	LOC_Os04g37904
	LOC_Os04g37920
	LOC_Os04g37930
	LOC_Os04g37940
	LOC_Os04g37950
	LOC_Os04g37960
	LOC_Os04g37970
	LOC_Os04g37980
	LOC_Os04g37990
	LOC_Os04g38000
	LOC_Os04g38010
	LOC_Os04g38026
	LOC_Os04g38042
	LOC_Os04g38060
	LOC_Os04g38070
	LOC_Os04g38090
	LOC_Os04g38100
	LOC_Os04g38110
	LOC_Os04g38120
	LOC_Os04g38129
	LOC_Os04g38140
	LOC_Os04g38150
	LOC_Os04g38160
	LOC_Os04g38170
	LOC_Os04g38180
	LOC_Os04g38190
	LOC_Os04g38200
	LOC_Os04g38220
	LOC_Os04g38230
	LOC_Os04g38240
	LOC_Os04g38250
	LOC_Os04g38260
	LOC_Os04g38270
	LOC_Os04g38274
	LOC_Os04g38280
	LOC_Os04g38290
	LOC_Os04g38300
	LOC_Os04g38310
	LOC_Os04g38320
	LOC_Os04g38330
	LOC_Os04g38340
	LOC_Os04g38350
	LOC_Os04g38360
	LOC_Os04g38370
	LOC_Os04g38380
	LOC_Os04g38390
